# Supplementary material for: Comparison of content and psychometric properties for assessment tools used for brain tumor patients: a scoping review
Source: Health Qual Life Outcomes. 2021 Oct 9;19:234. doi: 10.1186/s12955-021-01863-0 (PMC8501604; doi:10.1186/s12955-021-01863-0)
Supplement: Supplementary file 1 — Additional file 1. All identified assessment tools, frequency and references. [file 12955_2021_1863_MOESM1_ESM.xlsx]

## Sheet: Sheet1
Abreviation	Assessment tool	N of articles mentioned	Frequency (%)	Author	Year	Title			Total N of articles:	88
KPS	Karnofsky Performance Scale	42	47.7273	Terri Armstrong et all	2006	Complementary and Alternative Medicine Use and Quality of Life in Patients with Primary Brain Tumors			Total N of tools	86
				Kaisorn L. Chaichana et all	2013	Factors associated with survival for patients with glioblastoma with poor pre-operative functional status
				Huang ME et all	2001	Functional Outcomes and Quality of Life in Patients With Brain Tumors: A Preliminary Report
				A. S. Jakola et all	2011	Surgical resection of brain metastases: the prognostic value of the graded prognostic assessment score
				Asgeir Store Jakola et all	2013	Surgical strategy in grade II astrocytoma: a population-based analysis of survival and morbidity with a strategy of early resection as compared to watchful waiting
				Raymond Liu et all	2009	Quality of life in low-grade glioma patients receiving temozolomide
				Marta Maschio et all	2011	Levetiracetam monotherapy in patients with brain tumor-related epilepsy: seizure control, safety, and quality of life
				A´ gi Oszvald et all	2012	Resection of gliomas in the cingulate gyrus: functional outcome and survival
				Manmeet S. Ahluwalia et all	2014	Efficacy and patient-reported outcomes with dose-intense temozolomide in patients with newly diagnosed pure and mixed anaplastic oligodendroglioma: a phase II multicenter study
				Lola B. Chambless et all	2015	The relative value of postoperative versus preoperative Karnofsky Performance Scale scores as a predictor of survival after surgical resection of glioblastoma multiforme.
				Lisa Millga˚rd Sagberg et all	2013	Quality of life assessed with EQ-5D in patients undergoing glioma surgery: What is the responsiveness and minimal clinically important difference?
				Konglund A et all	2013	Surgery for high-grade gliomas in the aging.
				S. Sarubbo et all	2011	Awake surgery in low-grade gliomas harboring eloquent areas: 3-year mean follow-up.
				Radek Fric; Oer Kristian Eide	2011	The presigmoid approach for removal of tumours causing ventral compression of the brainstem. Surgical results and postoperative quality of life.
				Kaisorn L. Chaichana et all	2011	Factors involved in maintaining prolonged functional independence following supratentorial glioblastoma resection.
				Victor A Levin et all	2007	Impact of phase II trials with progression-free survival as end-points on survival-based phase III studies in patients with anaplastic gliomas.
				Kevin J. Murray et all	2000	Importance of the mini-mental status examination in the treatment of patients with brain metastases: a report from the Radiation Therapy Oncology Group protocol 91-04.
				Mohammad Keilani et all	2012	Strength of skeletal muscle and self-reported physical performance in Austrian glioblastoma-patients
				ARJA MAINIO et all	2005	Depression and functional outcome in patients with brain tumors: a population-based 1-year follow-up study.
				Romain Pirracchio et all	2010	One-year outcome after neurosurgery for intracranial tumor in elderly patients.
				Justin S. Smith et all	2007	Role of extent of resection in the long-term outcome of low-grade hemispheric gliomas
				M. Brada et all	2003	Phase II study of primary temozolomide chemotherapy in patients with WHO grade II gliomas
				A. Pace et all	2003	Temozolomide chemotherapy for progressive low-grade glioma: clinical benefits and radiological response
				Christina A. Meyers et all	2000	Cognitive function as a predictor of survival in patients with recurrent malignant glioma
				S. Sehlen et all	2003	Quality of life (QoL) as a predictive mediator variable for survival in patients with intracerebral neoplasma during radiotherapy.
				A R Giovagnoli et all	2004	Facets and determinants of quality of life in patients with recurrent high grade glioma
				Martin Klein et all	2002	Epilepsy in low-grade gliomas: the impact on cognitive function and quality of life.
				Benjamin W et all	2009	Health related quality of life and cognitive status in patients with glioblastoma multiforme receiving escalating doses of conformal three dimensional radiation on RTOG 98-03
				Mary A. Herman et all	2003	Neurocognitive and functional assessment of patients with brain metastases: a pilot study
				C. A. Hahn et all	2003	Prospective study of neuropsychologic testing and quality-of-life assessment of adults with primary malignant brain tumors
				J.C. Reijneveld et all	2001	Cognitive status and quality of life in patients with suspected versus proven low-grade gliomas
				Loredana Dinapoli et all	2008	Quality of life and seizure control in patients with brain tumor-related epilepsy treated with levetiracetam monotherapy: preliminary data of an open-label study
				W. Roa et all	2004	Abbreviated course of radiotherapy in older patients with glioblastoma multiforme: a prospective randomized clinical trial.
				David van Nieuwenhuizen et all	2007	Differential effect of surgery and radiotherapy on neurocognitive functioning and health-related quality of life in WHO grade I meningioma patients
				D. Osoba et all	2000	Health-related quality of life in patients with anaplastic astrocytoma during treatment with temozolomide
				Bo Ryun Kim et all	2011	Fatigue assessment and rehabilitation outcomes in patients with brain tumors
				J.J. Zhu et all	2017	Health-related quality of life, cognitive screening, and functional status in a randomized phase III trial (EF-14) of tumor treating fields with temozolomide compared to temozolomide alone in newly diagnosed glioblastoma
				D. Guedes de Castro et all	2017	Survival Outcomes With Short-Course Radiation Therapy in Elderly Patients With Glioblastoma: Data From a Randomized Phase 3 Trial
				E Verhaak et all	2019	Multidimensional assessment of fatigue in patients with brain metastases before and after Gamma Knife radiosurgery
				H Anders et all	2020	Effectiveness of Physical Therapy- and Occupational Therapy-Based Rehabilitation in People Who Have Glioma and Are Undergoing Active Anticancer Treatment: Single-Blind, Randomized Controlled Trial
				W. C.M. Schimmel et all	2019	Cognitive functioning and predictors thereof in patients with 1-10 brain metastases selected for stereotactic radiosurgery
				A.D. Cristofori et all	2017	Analysis of factors influencing the access to concomitant chemo-radiotherapy in elderly patients with high grade gliomas: role of MMSE, age and tumor volume
MMSE	Mini-Mental State Examination	20	22.7273	Marie Blonski et all	2011	Combination of neoadjuvant chemotherapy followed by surgical resection as a new strategy for WHO grade II gliomas: a study of cognitive status and quality of life
				Marta Maschio et all	2011	Levetiracetam monotherapy in patients with brain tumor-related epilepsy: seizure control, safety, and quality of life
				Chiara Zucchella et all	2013	Cognitive impairment in primary brain tumors outpatients: a prospective cross-sectional survey
				Necib S et all	2014	Recovery from anesthesia after craniotomy for supratentorial tumors: comparison of propofol-remifentanil and sevoflurane-sufentanil (the PROMIFLUNIL trial).
				Konglund A et all	2013	Surgery for high-grade gliomas in the aging.
				S. Sarubbo et all	2011	Awake surgery in low-grade gliomas harboring eloquent areas: 3-year mean follow-up.
				Kevin J. Murray et all	2000	Importance of the mini-mental status examination in the treatment of patients with brain metastases: a report from the Radiation Therapy Oncology Group protocol 91-04.
				Paul D. Brown et all	2003	Effects of radiotherapy on cognitive function in patients with low-grade glioma measured by the folstein mini-mental state examination.
				Roger Stupp et all	2005	Radiotherapy plus concomitant and adjuvant temozolomide for glioblastoma.
				PaÈr Salander et all	2002	How do patient’s and spouses deal with the serious facts of malignant glioma?
				Jan C. Buckner et all	2003	Phase II trial of procarbazine, lomustine, and vincristine as initial therapy for patients with low-grade oligodendroglioma or oligoastrocytoma: efficacy and associations with chromosomal abnormalities.
				S. Sehlen et all	2003	Quality of life (QoL) as a predictive mediator variable for survival in patients with intracerebral neoplasma during radiotherapy.
				Paul D. Brown et all	2008	A prospective study of quality of life in adults with newly diagnosed high-grade gliomas: comparison of patient and caregiver ratings of quality of life
				Edward G. Shaw et all	2005	Phase II study of donepezil in irradiated brain tumor patients: effect on cognitive function, mood, and quality of life.
				Benjamin W et all	2009	Health related quality of life and cognitive status in patients with glioblastoma multiforme receiving escalating doses of conformal three dimensional radiation on RTOG 98-03
				Nadia N.Laack et all	2005	Cognitive function after radiotherapy for supratentorial low-grade glioma: a North Central Cancer Treatment Group prospective study.
				Loredana Dinapoli et all	2008	Quality of life and seizure control in patients with brain tumor-related epilepsy treated with levetiracetam monotherapy: preliminary data of an open-label study
				Paul D. Brown	2006	Detrimental effects of tumor progression on cognitive function of patients with highgrade glioma
				J.J. Zhu et all	2017	Health-related quality of life, cognitive screening, and functional status in a randomized phase III trial (EF-14) of tumor treating fields with temozolomide compared to temozolomide alone in newly diagnosed glioblastoma
				A.D. Cristofori et all	2017	Analysis of factors influencing the access to concomitant chemo-radiotherapy in elderly patients with high grade gliomas: role of MMSE, age and tumor volume
EORTC QLQ-C30	EORTC Quality of Life Questionnaire-Core 30	18	20.4545	Marie Blonski et all	2011	Combination of neoadjuvant chemotherapy followed by surgical resection as a new strategy for WHO grade II gliomas: a study of cognitive status and quality of life
				Johannes M Giesinger et all	2009	Do neurooncological patients and their significant others agree on quality of life ratings?
				Marta Maschio et all	2011	Levetiracetam monotherapy in patients with brain tumor-related epilepsy: seizure control, safety, and quality of life
				Martin J B Taphoorn et all	2005	Health-related quality of life in patients with glioblastoma: a randomised controlled trial
				Manmeet S. Ahluwalia et all	2014	Efficacy and patient-reported outcomes with dose-intense temozolomide in patients with newly diagnosed pure and mixed anaplastic oligodendroglioma: a phase II multicenter study
				Divine E. Ediebah et all	2014	Joint modeling of longitudinal health-related quality of life data and survival
				Konglund A et all	2013	Surgery for high-grade gliomas in the aging.
				C. Le Pe´ choux et all	2010	Clinical neurological outcome and quality of life among patients with limited small-cell cancer treated with two different doses of prophylactic cranial irradiation in the intergroup phase III trial
				M. Brada et all	2003	Phase II study of primary temozolomide chemotherapy in patients with WHO grade II gliomas
				A. Pace et all	2003	Temozolomide chemotherapy for progressive low-grade glioma: clinical benefits and radiological response
				M Mauer et all	2007	The prognostic value of health-related quality-of-life data in predicting survival in glioblastoma cancer patients: results from an international randomised phase III EORTC Brain Tumour and Radiation Oncology Groups, and NCIC Clinical Trials Group study
				Murielle E.L et all	2007	Prognostic Value of Health-Related Quality-of-Life Data in Predicting Survival in Patients With Anaplastic Oligodendrogliomas, From a Phase III EORTC Brain Cancer Group Study
				Margareta Gustafsson et all	2006	The relationship between function, quality of life and coping in patients with low-grade gliomas
				Loredana Dinapoli et all	2008	Quality of life and seizure control in patients with brain tumor-related epilepsy treated with levetiracetam monotherapy: preliminary data of an open-label study
				D. Osoba et all	2000	Health-related quality of life in patients treated with temozolomide versus procarbazine for recurrent glioblastoma multiforme
				D. Osoba et all	2000	Health-related quality of life in patients with anaplastic astrocytoma during treatment with temozolomide
				Bo Ryun Kim et all	2011	Fatigue assessment and rehabilitation outcomes in patients with brain tumors
				D.G. de Castro et all	2017	Survival Outcomes With Short-Course Radiation Therapy in Elderly Patients With Glioblastoma: Data From a Randomized Phase 3 Trial
EORTC QLQ-BN20	EORTC Quality of Life Questionnaire-Brain Neoplasm 20	15	17.0455	Marie Blonski et all	2011	Combination of neoadjuvant chemotherapy followed by surgical resection as a new strategy for WHO grade II gliomas: a study of cognitive status and quality of life
				Ingeborg Bosma et all	2009	Health-related quality of life of long-term high-grade glioma survivors
				Johannes M Giesinger et all	2009	Do neurooncological patients and their significant others agree on quality of life ratings?
				Martin J B Taphoorn et all	2005	Health-related quality of life in patients with glioblastoma: a randomised controlled trial
				Manmeet S. Ahluwalia et all	2014	Efficacy and patient-reported outcomes with dose-intense temozolomide in patients with newly diagnosed pure and mixed anaplastic oligodendroglioma: a phase II multicenter study
				Divine E. Ediebah et all	2014	Joint modeling of longitudinal health-related quality of life data and survival
				Konglund A et all	2013	Surgery for high-grade gliomas in the aging.
				Florien W Boele et all	2014	Internet-based guided self-help for glioma patients with depressive symptoms: design of a randomized controlled trial
				C. Le Pe´ choux et all	2010	Clinical neurological outcome and quality of life among patients with limited small-cell cancer treated with two different doses of prophylactic cranial irradiation in the intergroup phase III trial
				A. Pace et all	2003	Temozolomide chemotherapy for progressive low-grade glioma: clinical benefits and radiological response
				M Mauer et all	2007	The prognostic value of health-related quality-of-life data in predicting survival in glioblastoma cancer patients: results from an international randomised phase III EORTC Brain Tumour and Radiation Oncology Groups, and NCIC Clinical Trials Group study
				Murielle E.L et all	2007	Prognostic Value of Health-Related Quality-of-Life Data in Predicting Survival in Patients With Anaplastic Oligodendrogliomas, From a Phase III EORTC Brain Cancer Group Study
				J.C. Reijneveld et all	2001	Cognitive status and quality of life in patients with suspected versus proven low-grade gliomas
				David van Nieuwenhuizen et all	2007	Differential effect of surgery and radiotherapy on neurocognitive functioning and health-related quality of life in WHO grade I meningioma patients
				D. Osoba et all	2000	Health-related quality of life in patients with anaplastic astrocytoma during treatment with temozolomide
FIM	Functional Independence Measure	13	14.7727	Michelangelo Bartolo et all	2011	Early rehabilitation after surgery improves functional outcome in inpatients with brain tumours
				Vincy Chan et all	2013	Older Adults with Acquired Brain Injury: Outcomes After Inpatient Rehabilitation
				Huang ME et all	2001	Functional Outcomes and Quality of Life in Patients With Brain Tumors: A Preliminary Report
				Fary Khan; Bhasker Amatya	2013	Factors associated with long-term functional outcomes, psychological sequelae and quality of life in persons after primary brain tumour
				Sharon K. et all	2007	Acute Inpatient Rehabilitation Outcomes for Brain Tumor Patients.
				D. Geler-Kulcu et all	2007	Functional recovery of patients with brain tumor or acute stroke after rehabilitation: a comparative study.
				S.Bilgin et all	2013	Traumatic brain injury shows better functional recovery than brain tumor: a rehabilitation perspective.
				Mukand JA et all	2001	Incidence of neurologic deficits and rehabilitation of patients with brain tumors
				Christina A. Meyers et all	2000	Cognitive function as a predictor of survival in patients with recurrent malignant glioma
				Vivien Tang et all	2008	Rehabilitation in primary and metastatic brain tumours: impact of functional outcomes on survival
				Fu JB et all	2010	Comparison of functional outcomes in low- and high-grade astrocytoma rehabilitation inpatients.
				Greenberg E et all	2006	Rehabilitation Outcomes in Patients with Brain Tumors and Acute Stroke
				Christina M. Marciniak et all	2001	Functional outcomes of persons with brain tumors after inpatient rehabilitation .
TMT	Trail Making Test	13	14.7727	Marie Blonski et all	2011	Combination of neoadjuvant chemotherapy followed by surgical resection as a new strategy for WHO grade II gliomas: a study of cognitive status and quality of life
				Marco Ronald Hassler et all	2009	Neurocognitive training in patients with high-grade glioma: a pilot study
				Chiara Zucchella et all	2013	Cognitive impairment in primary brain tumors outpatients: a prospective cross-sectional survey
				Jeffrey S. Wefel et all	2011	Neurocognitive function in patients with recurrent glioblastoma treated with bevacizumab
				Eric L Chang et all	2009	Neurocognition in patients with brain metastases treated with radiosurgery or radiosurgery plus whole-brain irradiation: a randomised controlled trial
				Christina A. Meyers et all	2000	Cognitive function as a predictor of survival in patients with recurrent malignant glioma
				A R Giovagnoli et all	2004	Facets and determinants of quality of life in patients with recurrent high grade glioma
				Edward G. Shaw et all	2005	Phase II study of donepezil in irradiated brain tumor patients: effect on cognitive function, mood, and quality of life.
				Mary A. Herman et all	2003	Neurocognitive and functional assessment of patients with brain metastases: a pilot study
				Nadia N.Laack et all	2005	Cognitive function after radiotherapy for supratentorial low-grade glioma: a North Central Cancer Treatment Group prospective study.
				C. A. Hahn et all	2003	Prospective study of neuropsychologic testing and quality-of-life assessment of adults with primary malignant brain tumors
				NM Richard et all	2019	Cognitive rehabilitation for executive dysfunction in brain tumor patients: a pilot randomized controlled trial
				W. C. M. Schimmel et all	2019	Cognitive functioning and predictors thereof in patients with 1-10 brain metastases selected for stereotactic radiosurgery
BI	Barthel Index	9	10.2273	Marta Maschio et all	2011	Levetiracetam monotherapy in patients with brain tumor-related epilepsy: seizure control, safety, and quality of life
				Yoon J et all	2015	Effect of virtual reality-based rehabilitation on upper-extremity function in patients with brain tumor: controlled trial.
				Bahador Mirrahimi et all	2014	Effect of magnesium on functional outcome and paraclinical parameters of patients undergoing supratentorial craniotomy for brain tumors: a randomized controlled trial.
				A. Pace et all	2003	Temozolomide chemotherapy for progressive low-grade glioma: clinical benefits and radiological response
				Martin Klein et all	2002	Epilepsy in low-grade gliomas: the impact on cognitive function and quality of life.
				Mary A. Herman et all	2003	Neurocognitive and functional assessment of patients with brain metastases: a pilot study
				Loredana Dinapoli et all	2008	Quality of life and seizure control in patients with brain tumor-related epilepsy treated with levetiracetam monotherapy: preliminary data of an open-label study
				David van Nieuwenhuizen et all	2007	Differential effect of surgery and radiotherapy on neurocognitive functioning and health-related quality of life in WHO grade I meningioma patients
				Bo Ryun Kim et all	2011	Fatigue assessment and rehabilitation outcomes in patients with brain tumors
FACT-BR	Functional Assessment of Cancer Therapy-Brain	8	9.09091	Terri Armstrong et all	2006	Complementary and Alternative Medicine Use and Quality of Life in Patients with Primary Brain Tumors
				Huang ME et all	2001	Functional Outcomes and Quality of Life in Patients With Brain Tumors: A Preliminary Report
				Raymond Liu et all	2009	Quality of life in low-grade glioma patients receiving temozolomide
				Eric L Chang et all	2009	Neurocognition in patients with brain metastases treated with radiosurgery or radiosurgery plus whole-brain irradiation: a randomised controlled trial
				Christina A. Meyers et all	2000	Cognitive function as a predictor of survival in patients with recurrent malignant glioma
				Paul D. Brown et all	2008	A prospective study of quality of life in adults with newly diagnosed high-grade gliomas: comparison of patient and caregiver ratings of quality of life
				Edward G. Shaw et all	2005	Phase II study of donepezil in irradiated brain tumor patients: effect on cognitive function, mood, and quality of life.
				W. Roa et all	2004	Abbreviated course of radiotherapy in older patients with glioblastoma multiforme: a prospective randomized clinical trial.
SF-36	36-Item Short Form Health Survey	8	9.09091	Ingeborg Bosma et all	2009	Health-related quality of life of long-term high-grade glioma survivors
				Wolf A et all	2016	Quantitative evaluation of headache severity before and after endoscopic transsphenoidal surgery for pituitary adenoma.
				Radek Fric; Oer Kristian Eide	2011	The presigmoid approach for removal of tumours causing ventral compression of the brainstem. Surgical results and postoperative quality of life.
				Florien W Boele et all	2014	Internet-based guided self-help for glioma patients with depressive symptoms: design of a randomized controlled trial
				Mohammad Keilani et all	2012	Strength of skeletal muscle and self-reported physical performance in Austrian glioblastoma-patients
				Martin Klein et all	2002	Epilepsy in low-grade gliomas: the impact on cognitive function and quality of life.
				J.C. Reijneveld et all	2001	Cognitive status and quality of life in patients with suspected versus proven low-grade gliomas
				David van Nieuwenhuizen et all	2007	Differential effect of surgery and radiotherapy on neurocognitive functioning and health-related quality of life in WHO grade I meningioma patients
COWA	Controlled Oral Word Association Test	7	7.95455	Marco Ronald Hassler et all	2009	Neurocognitive training in patients with high-grade glioma: a pilot study
				Jeffrey S. Wefel et all	2011	Neurocognitive function in patients with recurrent glioblastoma treated with bevacizumab
				Eric L Chang et all	2009	Neurocognition in patients with brain metastases treated with radiosurgery or radiosurgery plus whole-brain irradiation: a randomised controlled trial
				Edward G. Shaw et all	2005	Phase II study of donepezil in irradiated brain tumor patients: effect on cognitive function, mood, and quality of life.
				Mary A. Herman et all	2003	Neurocognitive and functional assessment of patients with brain metastases: a pilot study
				Nadia N.Laack et all	2005	Cognitive function after radiotherapy for supratentorial low-grade glioma: a North Central Cancer Treatment Group prospective study.
				C. A. Hahn et all	2003	Prospective study of neuropsychologic testing and quality-of-life assessment of adults with primary malignant brain tumors
BDI	Beck Depression Inventory	4	4.54545	Marie Blonski et all	2011	Combination of neoadjuvant chemotherapy followed by surgical resection as a new strategy for WHO grade II gliomas: a study of cognitive status and quality of life
				ARJA MAINIO et all	2005	Depression and functional outcome in patients with brain tumors: a population-based 1-year follow-up study.
				C. A. Hahn et all	2003	Prospective study of neuropsychologic testing and quality-of-life assessment of adults with primary malignant brain tumors
				Bo Ryun Kim et all	2011	Fatigue assessment and rehabilitation outcomes in patients with brain tumors
HVLT	Hopkins Verbal Learning Test	4	4.54545	Marco Ronald Hassler et all	2009	Neurocognitive training in patients with high-grade glioma: a pilot study
				Jeffrey S. Wefel et all	2011	Neurocognitive function in patients with recurrent glioblastoma treated with bevacizumab
				Eric L Chang et all	2009	Neurocognition in patients with brain metastases treated with radiosurgery or radiosurgery plus whole-brain irradiation: a randomised controlled trial
				Mary A. Herman et all	2003	Neurocognitive and functional assessment of patients with brain metastases: a pilot study
ASBQ	Anterior Skull Base Questionnaire	3	3.40909	McCoul ED et all	2015	Preservation of multidimensional quality of life after endoscopic pituitary adenoma resection.
				Jeffrey C. Bedrosian et all	2014	A prospective study of postoperative symptoms in sinonasal quality-of-life following endoscopic skull-base surgery: dissociations based on specific symptoms.
				Edward D. McCoul et all	2012	Improvements in site-specific quality of life 6 months after endoscopic anterior skull base surgery: a prospective study.
ROCF	Rey–Osterrieth complex figure test	3	3.40909	Marie Blonski et all	2011	Combination of neoadjuvant chemotherapy followed by surgical resection as a new strategy for WHO grade II gliomas: a study of cognitive status and quality of life
				Chiara Zucchella et all	2013	Cognitive impairment in primary brain tumors outpatients: a prospective cross-sectional survey
				Edward G. Shaw et all	2005	Phase II study of donepezil in irradiated brain tumor patients: effect on cognitive function, mood, and quality of life.
WAIS	Wechsler Adult Intelligence Scale	2	2.27273	Eric L Chang et all	2009	Neurocognition in patients with brain metastases treated with radiosurgery or radiosurgery plus whole-brain irradiation: a randomised controlled trial
				Nadia N.Laack et all	2005	Cognitive function after radiotherapy for supratentorial low-grade glioma: a North Central Cancer Treatment Group prospective study.
ADL	Activities of Daily Living Scale	2	2.27273	Romain Pirracchio et all	2010	One-year outcome after neurosurgery for intracranial tumor in elderly patients.
				A R Giovagnoli et all	2004	Facets and determinants of quality of life in patients with recurrent high grade glioma
DSST	Digit-symbol substitution test	2	2.27273	Marie Blonski et all	2011	Combination of neoadjuvant chemotherapy followed by surgical resection as a new strategy for WHO grade II gliomas: a study of cognitive status and quality of life
				W.C. M. Schimmel et all	2019	Cognitive functioning and predictors thereof in patients with 1-10 brain metastases selected for stereotactic radiosurgery
EQ-5D	EuroQol five dimensions questionnaire	2	2.27273	Lisa Millga˚rd Sagberg et all	2013	Quality of life assessed with EQ-5D in patients undergoing glioma surgery: What is the responsiveness and minimal clinically important difference?
				Florien W Boele et all	2014	Internet-based guided self-help for glioma patients with depressive symptoms: design of a randomized controlled trial
FMA	Fugl-Meyer scale	2	2.27273	Yoon J et all	2015	Effect of virtual reality-based rehabilitation on upper-extremity function in patients with brain tumor: controlled trial.
				Ennis JD et all	2013	Levodopa/carbidopa to improve motor function subsequent to brain tumor excision.
NIHSS	National Institute of Health Stroke Scale	2	2.27273	A´ gi Oszvald et all	2012	Resection of gliomas in the cingulate gyrus: functional outcome and survival
				Marcel A. Kamp et all	2012	Proof of principle: supramarginal resection of cerebral metastases in eloquent brain areas
POMS	Profiles of Mood States	2	2.27273	Paul D. Brown et all	2008	A prospective study of quality of life in adults with newly diagnosed high-grade gliomas: comparison of patient and caregiver ratings of quality of life
				Edward G. Shaw et all	2005	Phase II study of donepezil in irradiated brain tumor patients: effect on cognitive function, mood, and quality of life.
QOLIE-31	Quality of Life in Epilepsy-31	2	2.27273	Marta Maschio et all	2011	Levetiracetam monotherapy in patients with brain tumor-related epilepsy: seizure control, safety, and quality of life
				Loredana Dinapoli et all	2008	Quality of life and seizure control in patients with brain tumor-related epilepsy treated with levetiracetam monotherapy: preliminary data of an open-label study
SNOT-22	22-Item Sino-Nasal Outcome Test	2	2.27273	McCoul ED et all	2015	Preservation of multidimensional quality of life after endoscopic pituitary adenoma resection.
				Edward D. McCoul et all	2012	Improvements in site-specific quality of life 6 months after endoscopic anterior skull base surgery: a prospective study.
AVLT	The Auditory Verbal Learning Test	2	2.27273	Chiara Zucchella et all	2013	Cognitive impairment in primary brain tumors outpatients: a prospective cross-sectional survey
				Nadia N.Laack et all	2005	Cognitive function after radiotherapy for supratentorial low-grade glioma: a North Central Cancer Treatment Group prospective study.
EHI	The Edinburgh Handedness Inventory	2	2.27273	Marie Blonski et all	2011	Combination of neoadjuvant chemotherapy followed by surgical resection as a new strategy for WHO grade II gliomas: a study of cognitive status and quality of life
				S. Sarubbo et all	2011	Awake surgery in low-grade gliomas harboring eloquent areas: 3-year mean follow-up.
LAEP	Liverpool Adverse Events Profile (adverse effects from antiepileptic drugs (AEDs))	1	1.13636	Loredana Dinapoli et all	2008	Quality of life and seizure control in patients with brain tumor-related epilepsy treated with levetiracetam monotherapy: preliminary data of an open-label study
VST	The Stroop Color-Word Test-Victoria version	1	1.13636	C. A. Hahn et all	2003	Prospective study of neuropsychologic testing and quality-of-life assessment of adults with primary malignant brain tumors
AS	The Aldrete's scoring system	1	1.13636	Necib S et all	2014	Recovery from anesthesia after craniotomy for supratentorial tumors: comparison of propofol-remifentanil and sevoflurane-sufentanil (the PROMIFLUNIL trial).
The American Society of Anesthesiologists Physical Status Classification System	The American Society of Anesthesiologists Physical Status Classification System	1	1.13636	Konglund A et all	2013	Surgery for high-grade gliomas in the aging.
BBS	Berg Balance Scale	1	1.13636	D. Geler-Kulcu et all	2007	Functional recovery of patients with brain tumor or acute stroke after rehabilitation: a comparative study.
BBT	The Box and Block test	1	1.13636	Yoon J et all	2015	Effect of virtual reality-based rehabilitation on upper-extremity function in patients with brain tumor: controlled trial.
BFI	The Brief Fatigue Inventory	1	1.13636	Bo Ryun Kim et all	2011	Fatigue assessment and rehabilitation outcomes in patients with brain tumors
BNT	The Boston Naming Test	1	1.13636	Marie Blonski et all	2011	Combination of neoadjuvant chemotherapy followed by surgical resection as a new strategy for WHO grade II gliomas: a study of cognitive status and quality of life
BSS	The Beck Scale for Suicide Ideation	1	1.13636	Florien W Boele et all	2014	Internet-based guided self-help for glioma patients with depressive symptoms: design of a randomized controlled trial
The Bells Test	The Bells Test	1	1.13636	Marie Blonski et all	2011	Combination of neoadjuvant chemotherapy followed by surgical resection as a new strategy for WHO grade II gliomas: a study of cognitive status and quality of life
BVRT	The Benton Visual Retention Test	1	1.13636	Nadia N.Laack et all	2005	Cognitive function after radiotherapy for supratentorial low-grade glioma: a North Central Cancer Treatment Group prospective study.
CAM	The Complementary and alternative medicine therapy questionnaire	1	1.13636	Terri Armstrong et all	2006	Complementary and Alternative Medicine Use and Quality of Life in Patients with Primary Brain Tumors
CARES-SF	The CAncer Rehabilitation Evaluation System--Short Form	1	1.13636	Fary Khan; Bhasker Amatya	2013	Factors associated with long-term functional outcomes, psychological sequelae and quality of life in persons after primary brain tumour
CaSUN	The Cancer Survivor Unmet Needs Measure	1	1.13636	Fary Khan; Bhasker Amatya	2013	Factors associated with long-term functional outcomes, psychological sequelae and quality of life in persons after primary brain tumour
CES-D	The CES-D scale	1	1.13636	Florien W Boele et all	2014	Internet-based guided self-help for glioma patients with depressive symptoms: design of a randomized controlled trial
CFS	The Cognitive Functioning Scale	1	1.13636	J.C. Reijneveld et all	2001	Cognitive status and quality of life in patients with suspected versus proven low-grade gliomas
CIS	The Checklist Individual Strength	1	1.13636	Florien W Boele et all	2014	Internet-based guided self-help for glioma patients with depressive symptoms: design of a randomized controlled trial
CVLT	The California Verbal Learning Test	1	1.13636	Edward G. Shaw et all	2005	Phase II study of donepezil in irradiated brain tumor patients: effect on cognitive function, mood, and quality of life.
DASS	The Depression Anxiety Stress Scale	1	1.13636	Fary Khan; Bhasker Amatya	2013	Factors associated with long-term functional outcomes, psychological sequelae and quality of life in persons after primary brain tumour
DRS	The Disability Rating Scale	1	1.13636	Huang ME et all	2001	Functional Outcomes and Quality of Life in Patients With Brain Tumors: A Preliminary Report
CST	The Concept Shifting Test	1	1.13636	J.C. Reijneveld et all	2001	Cognitive status and quality of life in patients with suspected versus proven low-grade gliomas
ESS	The Epworth Sleepiness Scale	1	1.13636	Paul D. Brown et all	2008	A prospective study of quality of life in adults with newly diagnosed high-grade gliomas: comparison of patient and caregiver ratings of quality of life
FACT-G	The Functional Assessment of Cancer Therapy – General	1	1.13636	S. Sehlen et all	2003	Quality of life (QoL) as a predictive mediator variable for survival in patients with intracerebral neoplasma during radiotherapy.
FCSRT	The Free and Cued Selective Reminding Test	1	1.13636	Marie Blonski et all	2011	Combination of neoadjuvant chemotherapy followed by surgical resection as a new strategy for WHO grade II gliomas: a study of cognitive status and quality of life
FLIC	The Functional Living Index-Cancer	1	1.13636	A R Giovagnoli et all	2004	Facets and determinants of quality of life in patients with recurrent high grade glioma
FNART	The French Language Adaptation of the National. Adult Reading Test	1	1.13636	Marie Blonski et all	2011	Combination of neoadjuvant chemotherapy followed by surgical resection as a new strategy for WHO grade II gliomas: a study of cognitive status and quality of life
GCS	The Glasgow Coma Scale	1	1.13636	Necib S et all	2014	Recovery from anesthesia after craniotomy for supratentorial tumors: comparison of propofol-remifentanil and sevoflurane-sufentanil (the PROMIFLUNIL trial).
HADS	The Hospital Anxiety and Depression Scale	1	1.13636	Konglund A et all	2013	Surgery for high-grade gliomas in the aging.
HBT	The Hayling and Brixton tests	1	1.13636	Marie Blonski et all	2011	Combination of neoadjuvant chemotherapy followed by surgical resection as a new strategy for WHO grade II gliomas: a study of cognitive status and quality of life
AI	The Hauser Ambulation Index	1	1.13636	Michelangelo Bartolo et all	2011	Early rehabilitation after surgery improves functional outcome in inpatients with brain tumours
HIT-6	The Headache Impact Test-6	1	1.13636	Wolf A et all	2016	Quantitative evaluation of headache severity before and after endoscopic transsphenoidal surgery for pituitary adenoma.
2 and 7 Continuous Performance Test	2 and 7 Continuous Performance Test	1	1.13636	C. A. Hahn et all	2003	Prospective study of neuropsychologic testing and quality-of-life assessment of adults with primary malignant brain tumors
LASA	The Linear AnalogSelf-Assessment	1	1.13636	C. A. Hahn et all	2003	Prospective study of neuropsychologic testing and quality-of-life assessment of adults with primary malignant brain tumors
The Laiacona-Capitani Naming Test	The Laiacona-Capitani Naming Test	1	1.13636	S. Sarubbo et all	2011	Awake surgery in low-grade gliomas harboring eloquent areas: 3-year mean follow-up.
MAS	The Motor Assessment Scale	1	1.13636	D. Geler-Kulcu et all	2007	Functional recovery of patients with brain tumor or acute stroke after rehabilitation: a comparative study.
MFT	The Manual Function test	1	1.13636	Yoon J et all	2015	Effect of virtual reality-based rehabilitation on upper-extremity function in patients with brain tumor: controlled trial.
MI	The Motricity Index	1	1.13636	Bo Ryun Kim et all	2011	Fatigue assessment and rehabilitation outcomes in patients with brain tumors
mRS	The modified Rankin Scale	1	1.13636	K Roessler, M Donat et all	2005	Evaluation of preoperative high magnetic field motor functional MRI (3 Tesla) in glioma patients by navigated electrocortical stimulation and postoperative outcome.
NFS	The Neurologic Function Scale	1	1.13636	Paul D. Brown et all	2003	Effects of radiotherapy on cognitive function in patients with low-grade glioma measured by the folstein mini-mental state examination.
PASS	The Postural Assessment Scale for Stroke Patients	1	1.13636	D. Geler-Kulcu et all	2007	Functional recovery of patients with brain tumor or acute stroke after rehabilitation: a comparative study.
PFS	The Piper Fatigue Scale	1	1.13636	Bo Ryun Kim et all	2011	Fatigue assessment and rehabilitation outcomes in patients with brain tumors
PIPP	The Perceived Impact of Problem Profile	1	1.13636	Fary Khan; Bhasker Amatya	2013	Factors associated with long-term functional outcomes, psychological sequelae and quality of life in persons after primary brain tumour
NART	The National Adult Reading Test	1	1.13636	C. A. Hahn et all	2003	Prospective study of neuropsychologic testing and quality-of-life assessment of adults with primary malignant brain tumors
The Digit Span Test	The Digit Span Test	1	1.13636	Marie Blonski et all	2011	Combination of neoadjuvant chemotherapy followed by surgical resection as a new strategy for WHO grade II gliomas: a study of cognitive status and quality of life
RDCQ	The Reaction to the Diagnosis of Cancer Questionnaire	1	1.13636	PaÈr Salander et all	2002	How do patient’s and spouses deal with the serious facts of malignant glioma?
RPM	The Raven's Progressive Matrices	1	1.13636	Chiara Zucchella et all	2013	Cognitive impairment in primary brain tumors outpatients: a prospective cross-sectional survey
SCWT	The Stroop Color and Word Test	1	1.13636	Marie Blonski et all	2011	Combination of neoadjuvant chemotherapy followed by surgical resection as a new strategy for WHO grade II gliomas: a study of cognitive status and quality of life
SDS	The Symptom Distress Scale	1	1.13636	Paul D. Brown et all	2008	A prospective study of quality of life in adults with newly diagnosed high-grade gliomas: comparison of patient and caregiver ratings of quality of life
SBS	The Sitting Balance Scale	1	1.13636	Michelangelo Bartolo et all	2011	Early rehabilitation after surgery improves functional outcome in inpatients with brain tumours
SMQ	The Short-Memory Questionnaire	1	1.13636	C. A. Hahn et all	2003	Prospective study of neuropsychologic testing and quality-of-life assessment of adults with primary malignant brain tumors
Spitzer QL-Index	The Spitzer Quality of Life Index	1	1.13636	Benjamin W et all	2009	Health related quality of life and cognitive status in patients with glioblastoma multiforme receiving escalating doses of conformal three dimensional radiation on RTOG 98-03
GPT	The Grooved Pegboard Test	1	1.13636	Mary A. Herman et all	2003	Neurocognitive and functional assessment of patients with brain metastases: a pilot study
SRDS	The Zung Self-Rating Depression Scale	1	1.13636	A R Giovagnoli et all	2004	Facets and determinants of quality of life in patients with recurrent high grade glioma
STAI	The StateTrait Anxiety Inventory	1	1.13636	A R Giovagnoli et all	2004	Facets and determinants of quality of life in patients with recurrent high grade glioma
The Standing Balance score	The Standing Balance score	1	1.13636	Michelangelo Bartolo et all	2011	Early rehabilitation after surgery improves functional outcome in inpatients with brain tumours
TT	The token test	1	1.13636	S. Sarubbo et all	2011	Awake surgery in low-grade gliomas harboring eloquent areas: 3-year mean follow-up.
VAS	The visual analog scale	1	1.13636	Necib S et all	2014	Recovery from anesthesia after craniotomy for supratentorial tumors: comparison of propofol-remifentanil and sevoflurane-sufentanil (the PROMIFLUNIL trial).
VF	The Verbal fluency tests	1	1.13636	Marie Blonski et all	2011	Combination of neoadjuvant chemotherapy followed by surgical resection as a new strategy for WHO grade II gliomas: a study of cognitive status and quality of life
VAMS	The Visual Analog of Mood Scales	1	1.13636	C. A. Hahn et all	2003	Prospective study of neuropsychologic testing and quality-of-life assessment of adults with primary malignant brain tumors
WCQ	The Ways of Coping Questionnaire	1	1.13636	Margareta Gustafsson et all	2006	The relationship between function, quality of life and coping in patients with low-grade gliomas
